# Supplementary material for: Genetically Similar High-Risk Strains of Carbapenemase-Producing Enterobacterales in Humans and Companion Animals, United States
Source: Emerg Infect Dis. 2026 Mar;32(3):341–8. doi: 10.3201/eid3203.251458 (PMC13016009; doi:10.3201/eid3203.251458)
Supplement: Appendix 1 — Additional information from study of genetically similar high-risk strains of carbapenemase-producing Enterobacterales in humans and companion animals, United States [file 25-1458-Techapp-s1.xlsx]

## Sheet: Appendix 1 Table 1
Article DOI: https://doi.org/10.3201/eid3203.251458
EID cannot ensure accessibility for supplementary materials supplied by authors. Readers who have difficulty accessing supplementary content should contact the authors for assistance.
Genetically Similar High-Risk Strains of Carbapenemase-Producing Enterobacterales in Humans and Companion Animals, United States
Appendix 1 Table 1. U.S. CP-CRE by bacterial species, NCBI Biosample ID, host, collection year, cgMLST sequence type, and carbapenemase gene(s). All U.S. companion animal isolates identified in the initial Pathogen Detection query are included but are differentiated by whether they were assigned to NCBI or One Health clusters; refer to manuscript Figure 1 for workflow.
Bacterial species	NCBI_Biosample	Host Species	Collection Year	MLST Sequence Type	Carbapenemase gene	Assigned to NCBI cluster	Assigned to Zoonotic Cluster	E. coli Subcluster
Enterobacter hormaechei	SAMN07988874	Dog	2016	ST171	blaKPC-4	Yes	No
Enterobacter hormaechei	SAMN09071586	Dog	2016	ST171	blaKPC-4	Yes	No
Escherichia coli	SAMN11230749	Dog	2018	ST167	blaNDM-5	Yes	Yes	ST167_Cluster2
Escherichia coli	SAMN12056373	Dog	2018	ST167	blaNDM-5	Yes	Yes	ST167_Cluster2
Escherichia coli	SAMN12189802	Dog	2017	ST167	blaNDM-5	Yes	Yes	ST167_Cluster2
Escherichia coli	SAMN12189803	Dog	2018	ST167	blaNDM-5	Yes	Yes	ST167_Cluster2
Escherichia coli	SAMN12189808	Dog	2019	ST617	blaNDM-5	Yes	Yes
Escherichia coli	SAMN12189820	Dog	2018	ST167	blaNDM-5	Yes	Yes	ST167_Cluster2
Escherichia coli	SAMN12190106	Dog	2018	ST167	blaNDM-5	Yes	Yes	ST167_Cluster2
Escherichia coli	SAMN12190134	Dog	2018	ST167	blaNDM-5	Yes	Yes	ST167_Cluster2
Escherichia coli	SAMN12190150	Dog	2019	ST167	blaNDM-5	Yes	Yes	ST167_Cluster2
Escherichia coli	SAMN12190178	Dog	2019	ST167	blaNDM-5	Yes	Yes	ST167_Cluster2
Escherichia coli	SAMN12190219	Dog	2018	ST167	blaNDM-5	Yes	Yes	ST167_Cluster2
Escherichia coli	SAMN12190362	Dog	2018	ST167	blaNDM-5	Yes	Yes	ST167_Cluster2
Escherichia coli	SAMN12190370	Dog	2017	ST167	blaNDM-5	Yes	Yes	ST167_Cluster2
Escherichia coli	SAMN12190410	Cat	2018	ST167	blaNDM-5	Yes	Yes	ST167_Cluster2
Escherichia coli	SAMN12190436	Dog	2018	ST167	blaNDM-5	Yes	Yes	ST167_Cluster2
Escherichia coli	SAMN12190453	Dog	2018	ST167	blaNDM-5	Yes	Yes	ST167_Cluster2
Escherichia coli	SAMN12190501	Dog	2018	ST167	blaNDM-5	Yes	Yes	ST167_Cluster2
Escherichia coli	SAMN13262670	Dog	2019	ST167	blaNDM-5	Yes	Yes	ST167_Cluster2
Escherichia coli	SAMN13262671	Cat	2019	ST617	blaNDM-5	Yes	Yes
Escherichia coli	SAMN13262673	Dog	2019	ST617	blaNDM-5	Yes	Yes
Escherichia coli	SAMN13262674	Dog	2019	ST167	blaNDM-5	Yes	Yes	ST167_Cluster2
Escherichia coli	SAMN13262675	Dog	2019	ST617	blaNDM-5	Yes	Yes
Escherichia coli	SAMN13262681	Dog	2019	ST167	blaNDM-5	Yes	Yes	ST167_Cluster2
Escherichia coli	SAMN13262682	Cat	2019	ST167	blaNDM-5	Yes	Yes	ST167_Cluster2
Escherichia coli	SAMN13262688	Dog	2019	ST617	blaNDM-5	Yes	Yes
Escherichia coli	SAMN13262689	Dog	2019	ST167	blaNDM-5	Yes	Yes	ST167_Cluster2
Escherichia coli	SAMN13262693	Dog	2019	ST372	blaKPC-18	No	No
Escherichia coli	SAMN13262723	Dog	2019	ST167	blaNDM-5	Yes	Yes	ST167_Cluster2
Escherichia coli	SAMN13262739	Dog	2019	ST167	blaNDM-5	Yes	Yes	ST167_Cluster2
Escherichia coli	SAMN13262752	Dog	2019	ST617	blaNDM-5	Yes	Yes
Escherichia coli	SAMN13262754	Cat	2019	ST167	blaNDM-5	Yes	Yes	ST167_Cluster2
Escherichia coli	SAMN13262757	Dog	2019	ST617	blaNDM-5	Yes	Yes
Escherichia coli	SAMN13262763	Dog	2019	ST167	blaNDM-5	Yes	Yes	ST167_Cluster2
Escherichia coli	SAMN13262766	Dog	2019	ST167	blaNDM-5	Yes	Yes	ST167_Cluster2
Escherichia coli	SAMN13540718	Dog	2019	ST167	blaNDM-5	Yes	Yes	ST167_Cluster2
Escherichia coli	SAMN13540735	Dog	2017	ST167	blaNDM-5	Yes	Yes	ST167_Cluster2
Escherichia coli	SAMN13540737	Dog	2019	ST167	blaNDM-5	Yes	Yes	ST167_Cluster2
Escherichia coli	SAMN13540750	Cat	2019	ST617	blaNDM-5	Yes	Yes
Escherichia coli	SAMN13540756	Dog	2019	ST167	blaNDM-5	Yes	Yes	ST167_Cluster2
Escherichia coli	SAMN13540764	Dog	2019	ST167	blaNDM-5	Yes	Yes	ST167_Cluster2
Escherichia coli	SAMN13662679	Dog	2017	ST167	blaNDM-5	Yes	Yes	ST167_Cluster2
Escherichia coli	SAMN13662889	Dog	2018	ST167	blaNDM-5	Yes	Yes	ST167_Cluster2
Escherichia coli	SAMN13662976	Dog	2017	ST167	blaNDM-5	Yes	Yes	ST167_Cluster2
Escherichia coli	SAMN13663201	Dog	2019	ST167	blaNDM-5	Yes	Yes	ST167_Cluster2
Escherichia coli	SAMN13663207	Dog	2019	ST617	blaNDM-5	Yes	Yes
Escherichia coli	SAMN13663211	Dog	2019	ST617	blaNDM-5	Yes	Yes
Escherichia coli	SAMN14485914	Dog	2019	ST167	blaNDM-5	Yes	Yes	ST167_Cluster2
Escherichia coli	SAMN14485915	Dog	2019	ST167	blaNDM-5	Yes	Yes	ST167_Cluster2
Escherichia coli	SAMN14485916	Dog	2019	ST167	blaNDM-5	Yes	Yes	ST167_Cluster2
Escherichia coli	SAMN14485917	Dog	2019	ST617	blaNDM-5	Yes	Yes
Escherichia coli	SAMN14485918	Dog	2019	ST1196	blaNDM-5	Yes	No
Escherichia coli	SAMN14485919	Dog	2019	ST2006	blaNDM-5	Yes	No
Escherichia coli	SAMN14485920	Cat	2019	ST167	blaNDM-5	Yes	Yes	ST167_Cluster2
Escherichia coli	SAMN14485923	Dog	2020	ST167	blaNDM-5	Yes	Yes	ST167_Cluster2
Escherichia coli	SAMN14669192	Homo sapiens	2019	ST617	blaNDM-5	Yes	Yes
Escherichia coli	SAMN15677811	Homo sapiens	2019	ST167	blaNDM-5	Yes	Yes	ST167_Cluster2
Escherichia coli	SAMN15677844	Homo sapiens	2020	ST617	blaNDM-5	Yes	Yes
Escherichia coli	SAMN15688128	Homo sapiens	2020	ST167	blaNDM-5	Yes	Yes	ST167_Cluster3
Escherichia coli	SAMN15832300	Homo sapiens	2023	ST167	blaNDM-5	Yes	Yes	ST167_Cluster3
Escherichia coli	SAMN15832302	Homo sapiens	2023	ST167	blaNDM-5	Yes	Yes	ST167_Cluster3
Escherichia coli	SAMN15907117	Homo sapiens	2020	ST167	blaNDM-5	Yes	Yes	ST167_Cluster3
Escherichia coli	SAMN16552493	Homo sapiens	2020	ST167	blaNDM-5	Yes	Yes	ST167_Cluster3
Escherichia coli	SAMN16552496	Homo sapiens	2020	ST617	blaNDM-5	Yes	Yes
Enterobacter cloacae	SAMN16552498	Homo sapiens	2020	ST171	blaNDM-7	Yes	Yes
Escherichia coli	SAMN16552552	Homo sapiens	2020	ST167	blaNDM-5	Yes	Yes	ST167_Cluster3
Escherichia coli	SAMN16552555	Homo sapiens	2023	ST167	blaNDM-5	Yes	Yes	ST167_Cluster3
Escherichia coli	SAMN16574776	Homo sapiens	2020	ST167	blaNDM-5	Yes	Yes	ST167_Cluster3
Escherichia coli	SAMN16793526	Homo sapiens	2020	ST617	blaNDM-5	Yes	Yes
Escherichia coli	SAMN16826302	Homo sapiens	2019	ST167	blaNDM-5	Yes	Yes	ST167_Cluster3
Escherichia coli	SAMN16828772	Homo sapiens	2020	ST167	blaNDM-5	Yes	Yes	ST167_Cluster2
Escherichia coli	SAMN16940068	Homo sapiens	2019	ST167	blaNDM-5	Yes	Yes	ST167_Cluster3
Escherichia coli	SAMN16940675	Homo sapiens	2019	ST167	blaNDM-5	Yes	Yes	ST167_Cluster3
Escherichia coli	SAMN16990717	Homo sapiens	2023	ST167	blaNDM-5	Yes	Yes	ST167_Cluster3
Escherichia coli	SAMN16990723	Homo sapiens	2023	ST167	blaNDM-5	Yes	Yes	ST167_Cluster3
Escherichia coli	SAMN16990736	Homo sapiens	2020	ST167	blaNDM-5	Yes	Yes	ST167_Cluster3
Escherichia coli	SAMN16990741	Homo sapiens	2020	ST167	blaNDM-5	Yes	Yes	ST167_Cluster3
Escherichia coli	SAMN16990743	Homo sapiens	2020	ST167	blaNDM-5	Yes	Yes	ST167_Cluster3
Escherichia coli	SAMN16990748	Homo sapiens	2020	ST167	blaNDM-5	Yes	Yes	ST167_Cluster3
Escherichia coli	SAMN17220827	Homo sapiens	2020	ST167	blaNDM-5	Yes	Yes	ST167_Cluster3
Escherichia coli	SAMN17316889	Homo sapiens	2020	ST361	blaNDM-5	Yes	Yes
Escherichia coli	SAMN17767286	Homo sapiens	2020	ST167	blaNDM-5	Yes	Yes	ST167_Cluster3
Escherichia coli	SAMN18350596	Dog	2021	ST167	blaNDM-5	Yes	Yes	ST167_Cluster2
Escherichia coli	SAMN18528003	Homo sapiens	2020	ST167	blaNDM-5	Yes	Yes	ST167_Cluster3
Escherichia coli	SAMN18875196	Dog	2019	ST167	blaNDM-5	Yes	No
Escherichia coli	SAMN19022519	Homo sapiens	2021	ST167	blaNDM-5	Yes	Yes	ST167_Cluster3
Escherichia coli	SAMN19607321	Homo sapiens	2021	ST410	blaNDM-5	Yes	Yes
Escherichia coli	SAMN19607330	Homo sapiens	2021	ST617	blaNDM-5	Yes	Yes
Escherichia coli	SAMN19607331	Homo sapiens	2021	ST12266	blaNDM-5	Yes	Yes	ST167_Cluster3
Escherichia coli	SAMN19607334	Homo sapiens	2021	ST167	blaNDM-5	Yes	Yes	ST167_Cluster3
Escherichia coli	SAMN19715136	Homo sapiens	2021	ST167	blaNDM-5	Yes	Yes	ST167_Cluster3
Escherichia coli	SAMN19715139	Homo sapiens	2021	ST167	blaNDM-5	Yes	Yes	ST167_Cluster3
Enterobacter cloacae	SAMN19715149	Homo sapiens	2021	ST171	blaNDM-7	Yes	Yes
Escherichia coli	SAMN19729465	Homo sapiens	2021	ST167	blaNDM-5	Yes	Yes	ST167_Cluster3
Escherichia coli	SAMN19776163	Homo sapiens	2021	ST167	blaNDM-5	Yes	Yes	ST167_Cluster3
Escherichia coli	SAMN20203227	Homo sapiens	2021	ST167	blaNDM-5	Yes	Yes	ST167_Cluster3
Escherichia coli	SAMN20604099	Homo sapiens	2021	ST167	blaNDM-5	Yes	Yes	ST167_Cluster3
Enterobacter cloacae	SAMN20708595	Cat	2018	ST171	blaKPC-4	No	No
Escherichia coli	SAMN21370294	Homo sapiens	2021	ST167	blaNDM-5	Yes	Yes	ST167_Cluster3
Escherichia coli	SAMN21398204	Homo sapiens	2020	ST167	blaNDM-5	Yes	Yes	ST167_Cluster3
Escherichia coli	SAMN21398205	Homo sapiens	2020	ST167	blaNDM-5	Yes	Yes	ST167_Cluster3
Escherichia coli	SAMN21398206	Homo sapiens	2020	ST167	blaNDM-5	Yes	Yes	ST167_Cluster3
Escherichia coli	SAMN21398207	Homo sapiens	2020	ST167	blaNDM-5	Yes	Yes	ST167_Cluster3
Escherichia coli	SAMN22329104	Homo sapiens	2021	ST167	blaNDM-5	Yes	Yes	ST167_Cluster3
Enterobacter hormaechei	SAMN22366620	Cat	2021	ST171	blaNDM-7	Yes	No
Enterobacter hormaechei	SAMN22366621	Cat	2021	ST171	blaNDM-7	Yes	No
Enterobacter hormaechei	SAMN22366622	Dog	2021	ST171	blaNDM-7	Yes	No
Enterobacter hormaechei	SAMN22366623	Dog	2021	ST171	blaNDM-7	Yes	No
Enterobacter hormaechei	SAMN22366624	Dog	2021	ST171	blaNDM-7	Yes	No
Enterobacter hormaechei	SAMN22366625	Dog	2021	ST171	blaNDM-7	Yes	No
Enterobacter hormaechei	SAMN22366626	Dog	2021	ST171	blaNDM-7	Yes	No
Enterobacter hormaechei	SAMN22366627	Dog	2021	ST171	blaNDM-7	Yes	No
Enterobacter hormaechei	SAMN22366628	Cat	2021	ST171	blaNDM-7	Yes	No
Enterobacter hormaechei	SAMN22366629	Dog	2021	ST171	blaNDM-5	Yes	No
Enterobacter hormaechei	SAMN22366630	Dog	2021	ST171	blaNDM-5	Yes	No
Enterobacter hormaechei	SAMN22366631	Dog	2021	ST171	blaNDM-5	Yes	No
Escherichia coli	SAMN22366632	Dog	2021	ST167	blaNDM-5	Yes	Yes	ST167_Cluster2
Escherichia coli	SAMN22366633	Cat	2021	ST38	blaNDM-7	No	No
Escherichia coli	SAMN22366634	Dog	2021	ST167	blaNDM-5	Yes	Yes	ST167_Cluster2
Escherichia coli	SAMN22366635	Dog	2021	ST90	blaNDM-5	Yes	No
Escherichia coli	SAMN22366636	Dog	2021	ST167	blaNDM-5	Yes	Yes	ST167_Cluster2
Escherichia coli	SAMN22366637	Dog	2021	ST167	blaNDM-5	Yes	Yes	ST167_Cluster2
Escherichia coli	SAMN22366638	Dog	2021	ST167	blaNDM-5	Yes	Yes	ST167_Cluster2
Escherichia coli	SAMN22366639	Dog	2021	ST167	blaNDM-5	Yes	Yes	ST167_Cluster2
Escherichia coli	SAMN22366640	Dog	2021	ST167	blaNDM-5	Yes	Yes	ST167_Cluster2
Escherichia coli	SAMN22366641	Dog	2021	ST131	blaNDM-5	No	No
Klebsiella pneumoniae	SAMN22366642	Dog	2019	ST11	blaNDM-5	Yes	Yes
Klebsiella pneumoniae	SAMN22366643	Dog	2021	ST11	blaNDM-5	Yes	Yes
Klebsiella pneumoniae	SAMN22366644	Dog	2021	ST11	blaNDM-5	Yes	Yes
Enterobacter hormaechei	SAMN22366646	Dog	2021	ST171	blaNDM-7	Yes	No
Enterobacter hormaechei	SAMN22366648	Dog	2021	ST171	blaNDM-7	Yes	No
Escherichia coli	SAMN22366649	Dog	2021	ST410	blaNDM-5	Yes	Yes
Escherichia coli	SAMN22366650	Dog	2021	ST167	blaNDM-5	Yes	Yes	ST167_Cluster2
Enterobacter hormaechei	SAMN22366651	Dog	2021	ST171	blaNDM-7	Yes	No
Escherichia coli	SAMN22404341	Homo sapiens	2021	ST167	blaNDM-5	Yes	Yes	ST167_Cluster3
Escherichia coli	SAMN22404364	Homo sapiens	2020	ST617	blaNDM-5	Yes	Yes
Escherichia coli	SAMN22416963	Homo sapiens	2021	ST167	blaNDM-5	Yes	Yes	ST167_Cluster3
Escherichia coli	SAMN22568422	Homo sapiens	2019	ST167	blaNDM-5	Yes	Yes	ST167_Cluster3
Escherichia coli	SAMN22660501	Homo sapiens	2020	ST617	blaNDM-5	Yes	Yes
Escherichia coli	SAMN22677344	Homo sapiens	2019	ST167	blaNDM-5	Yes	Yes	ST167_Cluster3
Escherichia coli	SAMN22784578	Homo sapiens	2020	ST167	blaNDM-5	Yes	Yes	ST167_Cluster3
Escherichia coli	SAMN23011905	Homo sapiens	2023	ST167	blaNDM-5	Yes	Yes	ST167_Cluster3
Escherichia coli	SAMN23011906	Homo sapiens	2020	ST167	blaNDM-5	Yes	Yes	ST167_Cluster3
Escherichia coli	SAMN23011924	Homo sapiens	2020	ST167	blaNDM-5	Yes	Yes	ST167_Cluster3
Escherichia coli	SAMN23011932	Homo sapiens	2020	ST167	blaNDM-5	Yes	Yes	ST167_Cluster3
Escherichia coli	SAMN23011938	Homo sapiens	2020	ST410	blaNDM-5	Yes	Yes
Escherichia coli	SAMN23011947	Homo sapiens	2020	ST167	blaNDM-5	Yes	Yes	ST167_Cluster3
Escherichia coli	SAMN23099150	Homo sapiens	2021	ST167	blaNDM-5	Yes	Yes	ST167_Cluster3
Escherichia coli	SAMN23168043	Homo sapiens	2021	ST167	blaNDM-5	Yes	Yes	ST167_Cluster3
Escherichia coli	SAMN23741992	Homo sapiens	2021	ST167	blaNDM-5	Yes	Yes	ST167_Cluster3
Escherichia coli	SAMN24145020	Homo sapiens	2021	ST167	blaNDM-5	Yes	Yes	ST167_Cluster3
Escherichia coli	SAMN24314578	Homo sapiens	2020	ST167	blaNDM-5	Yes	Yes	ST167_Cluster3
Escherichia coli	SAMN24965743	Homo sapiens	2021	ST167	blaNDM-5	Yes	Yes	ST167_Cluster3
Escherichia coli	SAMN25144467	Homo sapiens	2021	ST167	blaNDM-5	Yes	Yes	ST167_Cluster3
Klebsiella pneumoniae	SAMN25184306	Dog	2021	ST11	blaNDM-5	Yes	Yes
Escherichia coli	SAMN25221518	Dog	2021	ST162	blaNDM-5	Yes	Yes	ST162_Cluster2
Escherichia coli	SAMN25279852	Homo sapiens	2021	ST617	blaNDM-5	Yes	Yes
Escherichia coli	SAMN25755482	Homo sapiens	2021	ST167	blaNDM-5	Yes	Yes	ST167_Cluster3
Escherichia coli	SAMN26137960	Dog	2020	ST617	blaNDM-5	Yes	Yes
Enterobacter cloacae	SAMN26137961	Dog	2021	ST146	blaKPC-3	No	No
Escherichia coli	SAMN26137962	Dog	2021	ST617	blaNDM-5	Yes	Yes
Escherichia coli	SAMN26225096	Homo sapiens	2021	ST361	blaNDM-5	Yes	Yes
Escherichia coli	SAMN26225112	Dog	2021	ST12	blaNDM-7	No	No
Enterobacter hormaechei	SAMN26225114	Dog	2021	ST114	blaNDM-7	No	No
Escherichia coli	SAMN26226179	Homo sapiens	2020	ST167	blaNDM-5	Yes	Yes	ST167_Cluster3
Escherichia coli	SAMN26226180	Homo sapiens	2021	ST167	blaNDM-5	Yes	Yes	ST167_Cluster3
Enterobacter cloacae	SAMN26263631	Cat	2021	ST171	blaNDM-7	Yes	Yes
Enterobacter cloacae	SAMN26263632	Dog	2021	ST171	blaNDM-7	Yes	Yes
Enterobacter cloacae	SAMN26263633	Dog	2021	ST171	blaNDM-7	Yes	Yes
Enterobacter cloacae	SAMN26263634	Cat	2021	ST171	blaNDM-7	Yes	Yes
Enterobacter cloacae	SAMN26263635	Dog	2021	ST171	blaNDM-7	Yes	Yes
Enterobacter cloacae	SAMN26263636	Dog	2021	ST171	blaNDM-7	Yes	Yes
Enterobacter cloacae	SAMN26263637	Cat	2021	ST171	blaNDM-7	Yes	Yes
Enterobacter cloacae	SAMN26275656	Dog	2020	ST171	blaNDM-7	Yes	Yes
Enterobacter cloacae	SAMN26275657	Dog	2020	ST171	blaNDM-7	Yes	Yes
Escherichia coli	SAMN26366652	Homo sapiens	2021	ST167	blaNDM-5	Yes	Yes	ST167_Cluster3
Escherichia coli	SAMN26366670	Homo sapiens	2021	ST361	blaNDM-5	Yes	Yes
Escherichia coli	SAMN26367017	Homo sapiens	2021	ST167	blaNDM-5	Yes	Yes	ST167_Cluster3
Escherichia coli	SAMN26367023	Homo sapiens	2021	ST167	blaNDM-5	Yes	Yes	ST167_Cluster2
Escherichia coli	SAMN26420026	Homo sapiens	2022	ST167	blaNDM-5	Yes	Yes	ST167_Cluster3
Escherichia coli	SAMN26421059	Homo sapiens	2021	ST167	blaNDM-5	Yes	Yes	ST167_Cluster3
Escherichia coli	SAMN26876063	Homo sapiens	2022	ST167	blaNDM-5	Yes	Yes	ST167_Cluster3
Escherichia coli	SAMN27356251	Homo sapiens	2019	ST167	blaNDM-5	Yes	Yes	ST167_Cluster3
Escherichia coli	SAMN27356253	Homo sapiens	2019	ST167	blaNDM-5	Yes	Yes	ST167_Cluster3
Escherichia coli	SAMN27356257	Homo sapiens	2021	ST167	blaNDM-5	Yes	Yes	ST167_Cluster3
Escherichia coli	SAMN27405956	Homo sapiens	2021	ST167	blaNDM-5	Yes	Yes	ST167_Cluster3
Escherichia coli	SAMN27767834	Homo sapiens	2021	ST167	blaNDM-5	Yes	Yes	ST167_Cluster3
Escherichia coli	SAMN27920059	Homo sapiens	2022	ST167	blaNDM-5	Yes	Yes	ST167_Cluster3
Escherichia coli	SAMN28173990	Homo sapiens	2018	ST617	blaNDM-5	Yes	Yes
Escherichia coli	SAMN28174088	Homo sapiens	2019	ST167	blaNDM-5	Yes	Yes	ST167_Cluster3
Klebsiella pneumoniae	SAMN28194882	Homo sapiens	2022	ST307	blaNDM-5	Yes	Yes
Escherichia coli	SAMN28206113	Homo sapiens	2022	ST167	blaNDM-5	Yes	Yes	ST167_Cluster3
Escherichia coli	SAMN28206114	Homo sapiens	2022	ST617	blaNDM-5	Yes	Yes
Escherichia coli	SAMN28207091	Dog	2022	ST167	blaNDM-5	Yes	Yes	ST167_Cluster2
Escherichia coli	SAMN28207092	Dog	2022	ST167	blaNDM-5	Yes	Yes	ST167_Cluster2
Escherichia coli	SAMN28207093	Dog	2022	ST167	blaNDM-5	Yes	Yes	ST167_Cluster2
Escherichia coli	SAMN28207094	Dog	2022	ST1196	blaNDM-5	No	No
Klebsiella pneumoniae	SAMN28207925	Homo sapiens	2022	ST11	blaNDM-5	Yes	Yes
Escherichia coli	SAMN28522342	Dog	2022	ST167	blaNDM-5	Yes	Yes	ST167_Cluster1
Enterobacter hormaechei	SAMN28522343	Dog	2022	ST171	blaKPC-4	No	No
Escherichia coli	SAMN28561901	Homo sapiens	2022	ST167	blaNDM-5	Yes	Yes	ST167_Cluster3
Escherichia coli	SAMN28609089	Homo sapiens	2022	ST167	blaNDM-5	Yes	Yes	ST167_Cluster3
Escherichia coli	SAMN28609090	Homo sapiens	2021	ST167	blaNDM-5	Yes	Yes	ST167_Cluster3
Escherichia coli	SAMN28609093	Homo sapiens	2022	ST167	blaNDM-5	Yes	Yes	ST167_Cluster3
Escherichia coli	SAMN28609094	Homo sapiens	2022	ST361	blaNDM-5	Yes	Yes
Klebsiella pneumoniae	SAMN28632844	Dog	2021	ST1128	blaNDM-5	Yes	No
Klebsiella pneumoniae	SAMN28632845	Dog	2022	ST1128	blaNDM-5	Yes	No
Escherichia coli	SAMN28632846	Dog	2022	ST167	blaNDM-5	Yes	Yes	ST167_Cluster2
Escherichia coli	SAMN28666826	Homo sapiens	2022	ST167	blaNDM-5	Yes	Yes	ST167_Cluster3
Escherichia coli	SAMN28666831	Homo sapiens	2022	ST167	blaNDM-5	Yes	Yes	ST167_Cluster3
Escherichia coli	SAMN28684421	Homo sapiens	2022	ST167	blaNDM-5	Yes	Yes	ST167_Cluster3
Escherichia coli	SAMN28684422	Homo sapiens	2022	ST167	blaNDM-5	Yes	Yes	ST167_Cluster3
Escherichia coli	SAMN28684433	Homo sapiens	2022	ST167	blaNDM-5	Yes	Yes	ST167_Cluster3
Escherichia coli	SAMN28686320	Homo sapiens	2022	ST167	blaNDM-5	Yes	Yes	ST167_Cluster3
Escherichia coli	SAMN28788532	Homo sapiens	2022	ST167	blaNDM-5	Yes	Yes	ST167_Cluster3
Escherichia coli	SAMN28788571	Homo sapiens	2022	ST167	blaNDM-5	Yes	Yes	ST167_Cluster3
Escherichia coli	SAMN29044366	Homo sapiens	2022	ST167	blaNDM-5	Yes	Yes	ST167_Cluster3
Escherichia coli	SAMN29475743	Dog	2022	ST167	blaNDM-5	Yes	Yes	ST167_Cluster3
Escherichia coli	SAMN29475744	Dog	2022	ST361	blaNDM-5	Yes	Yes
Escherichia coli	SAMN29475745	Dog	2022	ST361	blaNDM-5	Yes	Yes
Escherichia coli	SAMN29475746	Dog	2022	ST361	blaNDM-5	Yes	Yes
Escherichia coli	SAMN29475747	Dog	2022	ST361	blaNDM-5	Yes	Yes
Escherichia coli	SAMN29475748	Dog	2022	ST361	blaNDM-5	Yes	Yes
Escherichia coli	SAMN29475750	Dog	2022	ST361	blaNDM-5	Yes	Yes
Escherichia coli	SAMN29475751	Dog	2022	ST361	blaNDM-5	Yes	Yes
Escherichia coli	SAMN29475752	Dog	2022	ST361	blaNDM-5	Yes	Yes
Escherichia coli	SAMN29475753	Dog	2022	ST361	blaNDM-5	Yes	Yes
Escherichia coli	SAMN29475754	Dog	2022	ST167	blaNDM-5	Yes	Yes	ST167_Cluster3
Escherichia coli	SAMN29475755	Dog	2022	ST361	blaNDM-5	Yes	Yes
Escherichia coli	SAMN29475756	Dog	2022	ST167	blaNDM-5	Yes	Yes	ST167_Cluster3
Escherichia coli	SAMN29475757	Dog	2022	ST361	blaNDM-5	Yes	Yes
Escherichia coli	SAMN29475758	Dog	2022	ST361	blaNDM-5	Yes	Yes
Escherichia coli	SAMN29475759	Dog	2022	ST167	blaNDM-5	Yes	Yes	ST167_Cluster3
Escherichia coli	SAMN29475766	Dog	2022	ST361	blaNDM-5	Yes	Yes
Escherichia coli	SAMN29475767	Dog	2022	ST361	blaNDM-5	Yes	Yes
Escherichia coli	SAMN29475768	Dog	2022	ST361	blaNDM-5	Yes	Yes
Escherichia coli	SAMN29475769	Dog	2022	ST361	blaNDM-5	Yes	Yes
Escherichia coli	SAMN29475770	Dog	2022	ST167	blaNDM-5	Yes	Yes	ST167_Cluster3
Escherichia coli	SAMN29475771	Dog	2022	ST1163	blaNDM-5	No	No
Escherichia coli	SAMN29475772	Dog	2022	ST361	blaNDM-5	Yes	Yes
Escherichia coli	SAMN29475773	Dog	2022	ST361	blaNDM-5	Yes	Yes
Escherichia coli	SAMN29475774	Dog	2022	ST361	blaNDM-5	Yes	Yes
Escherichia coli	SAMN29475775	Dog	2022	ST361	blaNDM-5	Yes	Yes
Escherichia coli	SAMN29475778	Dog	2022	ST167	blaNDM-5	Yes	Yes	ST167_Cluster3
Escherichia coli	SAMN29475780	Homo sapiens	2022	ST617	blaNDM-5	Yes	Yes
Escherichia coli	SAMN29475782	Homo sapiens	2021	ST361	blaNDM-5	Yes	Yes
Escherichia coli	SAMN29475783	Homo sapiens	2021	ST361	blaNDM-5	Yes	Yes
Escherichia coli	SAMN29475784	Homo sapiens	2021	ST361	blaNDM-5	Yes	Yes
Escherichia coli	SAMN29475785	Homo sapiens	2021	ST361	blaNDM-5	Yes	Yes
Escherichia coli	SAMN29577049	Homo sapiens	2022	ST162	blaNDM-5	Yes	Yes	ST162_Cluster2
Escherichia coli	SAMN29577051	Homo sapiens	2022	ST162	blaNDM-5	Yes	Yes	ST162_Cluster2
Escherichia coli	SAMN29578510	Homo sapiens	2022	ST167	blaNDM-5	Yes	Yes	ST167_Cluster3
Escherichia coli	SAMN29614905	Homo sapiens	2022	ST167	blaNDM-5	Yes	Yes	ST167_Cluster2
Escherichia coli	SAMN29633647	Homo sapiens	2022	ST167	blaNDM-5	Yes	Yes	ST167_Cluster3
Escherichia coli	SAMN29719473	Homo sapiens	2022	ST361	blaNDM-5	Yes	Yes
Escherichia coli	SAMN29755197	Homo sapiens	2022	ST167	blaNDM-5	Yes	Yes	ST167_Cluster3
Enterobacter cloacae	SAMN29755201	Homo sapiens	2022	ST171	blaNDM-7	Yes	Yes
Escherichia coli	SAMN30050890	Homo sapiens	2022	ST167	blaNDM-5	Yes	Yes	ST167_Cluster2
Escherichia coli	SAMN30104316	Dog	2022	ST361	blaNDM-5	Yes	Yes
Escherichia coli	SAMN30127328	Homo sapiens	2022	ST167	blaNDM-5	Yes	Yes	ST167_Cluster3
Escherichia coli	SAMN30393085	Homo sapiens	2019	ST167	blaNDM-5	Yes	Yes	ST167_Cluster3
Escherichia coli	SAMN30551355	Homo sapiens	2022	ST361	blaNDM-5	Yes	Yes
Escherichia coli	SAMN30556253	Homo sapiens	2022	ST167	blaNDM-5	Yes	Yes	ST167_Cluster3
Enterobacter cloacae	SAMN30595834	Dog	2022	ST171	blaNDM-7	Yes	Yes
Enterobacter cloacae	SAMN30595835	Dog	2022	ST171	blaNDM-7	Yes	Yes
Enterobacter cloacae	SAMN30595836	Dog	2022	ST171	blaNDM-7	Yes	Yes
Escherichia coli	SAMN30595837	Dog	2022	ST167	blaNDM-5	Yes	Yes	ST167_Cluster2
Enterobacter cloacae	SAMN30595838	Cat	2022	ST171	blaNDM-7	No	No
Klebsiella pneumoniae	SAMN30595839	Dog	2022	ST11	blaNDM-5	Yes	Yes
Enterobacter cloacae	SAMN30595840	Environment	2022	ST171	blaNDM-7	Yes	Yes
Escherichia coli	SAMN30651439	Homo sapiens	2022	ST167	blaNDM-5	Yes	Yes	ST167_Cluster3
Escherichia coli	SAMN30655613	Homo sapiens	2022	ST167	blaNDM-5	Yes	Yes	ST167_Cluster3
Escherichia coli	SAMN30655643	Homo sapiens	2022	ST167	blaNDM-5	Yes	Yes	ST167_Cluster3
Escherichia coli	SAMN30863456	Homo sapiens	2022	ST167	blaNDM-5	Yes	Yes	ST167_Cluster3
Escherichia coli	SAMN30889237	Homo sapiens	2022	ST617	blaNDM-5	Yes	Yes
Escherichia coli	SAMN30963922	Homo sapiens	2022	ST167	blaNDM-5	Yes	Yes	ST167_Cluster3
Escherichia coli	SAMN31151752	Homo sapiens	2022	ST617	blaNDM-5	Yes	Yes
Escherichia coli	SAMN31152654	Homo sapiens	2022	ST167	blaNDM-5	Yes	Yes	ST167_Cluster3
Escherichia coli	SAMN31208384	Homo sapiens	2022	ST167	blaNDM-5	Yes	Yes	ST167_Cluster3
Escherichia coli	SAMN31230813	Dog	2022	ST617	blaNDM-5	Yes	Yes
Enterobacter cloacae	SAMN31230814	Dog	2022	ST461	blaNDM-7	No	No
Enterobacter cloacae	SAMN31230815	Dog	2022	ST171	blaNDM-5	Yes	No
Escherichia coli	SAMN31230816	Dog	2022	ST167	blaNDM-5	Yes	Yes	ST167_Cluster2
Enterobacter cloacae	SAMN31230817	Dog	2022	ST413	blaNDM-7	No	No
Enterobacter cloacae	SAMN31230818	Cat	2022	ST171	blaNDM-5	Yes	No
Escherichia coli	SAMN31261076	Homo sapiens	2022	ST167	blaNDM-5	Yes	Yes	ST167_Cluster3
Escherichia coli	SAMN31275289	Homo sapiens	2021	ST167	blaNDM-5	Yes	Yes	ST167_Cluster3
Escherichia coli	SAMN31388766	Homo sapiens	2022	ST167	blaNDM-5	Yes	Yes	ST167_Cluster3
Escherichia coli	SAMN31390131	Homo sapiens	2022	ST167	blaNDM-5	Yes	Yes	ST167_Cluster3
Escherichia coli	SAMN31460732	Homo sapiens	2022	ST167	blaNDM-5	Yes	Yes	ST167_Cluster3
Escherichia coli	SAMN31460738	Homo sapiens	2022	ST167	blaNDM-5	Yes	Yes	ST167_Cluster3
Escherichia coli	SAMN31460742	Homo sapiens	2022	ST617	blaNDM-5	Yes	Yes
Enterobacter cloacae	SAMN31463362	Dog	2022	ST171	blaNDM-7	Yes	Yes
Enterobacter cloacae	SAMN31463363	Dog	2022	ST171	blaNDM-7	Yes	Yes
Enterobacter cloacae	SAMN31463364	Dog	2022	ST171	blaNDM-5	Yes	No
Enterobacter cloacae	SAMN31463365	Dog	2022	ST171	blaNDM-7	Yes	Yes
Enterobacter cloacae	SAMN31463366	Dog	2022	ST171	blaNDM-5	Yes	No
Enterobacter cloacae	SAMN31463367	Dog	2022	ST171	blaNDM-5	Yes	No
Escherichia coli	SAMN31488179	Homo sapiens	2022	ST361	blaNDM-5	Yes	Yes
Escherichia coli	SAMN31488181	Homo sapiens	2022	ST167	blaNDM-5	Yes	Yes	ST167_Cluster3
Escherichia coli	SAMN31488183	Homo sapiens	2022	ST361	blaNDM-5	Yes	Yes
Enterobacter hormaechei	SAMN31551492	Dog	2022	ST171	blaNDM-5	Yes	No
Escherichia coli	SAMN31571006	Homo sapiens	2022	ST167	blaNDM-5, blaOXA-181	Yes	Yes	ST167_Cluster3
Escherichia coli	SAMN31611583	Homo sapiens	2022	ST410	blaNDM-5	Yes	Yes
Escherichia coli	SAMN31684552	Homo sapiens	2022	ST167	blaNDM-5	Yes	Yes	ST167_Cluster3
Escherichia coli	SAMN31715210	Homo sapiens	2022	ST167	blaNDM-5	Yes	Yes	ST167_Cluster2
Escherichia coli	SAMN31715211	Homo sapiens	2022	ST167	blaNDM-5	Yes	Yes	ST167_Cluster2
Escherichia coli	SAMN31779636	Homo sapiens	2022	ST167	blaNDM-5	Yes	Yes	ST167_Cluster3
Enterobacter cloacae	SAMN31819811	Dog	2022	ST88	blaKPC-3	Yes	No
Escherichia coli	SAMN31819813	Dog	2021	ST167	blaNDM-5	Yes	Yes	ST167_Cluster1
Enterobacter cloacae	SAMN31819814	Dog	2022	ST171	blaNDM-5	Yes	No
Enterobacter cloacae	SAMN31819816	Dog	2022	ST171	blaNDM-7	Yes	Yes
Enterobacter cloacae	SAMN31819817	Dog	2022	ST171	blaNDM-7	Yes	Yes
Enterobacter cloacae	SAMN31819818	Dog	2022	ST171	blaNDM-7	Yes	Yes
Enterobacter cloacae	SAMN31819819	Dog	2022	ST171	blaNDM-7	Yes	Yes
Enterobacter cloacae	SAMN31819820	Cat	2022	ST171	blaNDM-7	Yes	Yes
Enterobacter cloacae	SAMN31819821	Dog	2022	ST171	blaNDM-7	Yes	Yes
Escherichia coli	SAMN31819822	Dog	2022	ST167	blaNDM-5	Yes	Yes	ST167_Cluster2
Enterobacter cloacae	SAMN31819824	Dog	2022	ST171	blaNDM-7	Yes	Yes
Escherichia coli	SAMN32011618	Homo sapiens	2022	ST167	blaNDM-5	Yes	Yes	ST167_Cluster3
Klebsiella pneumoniae	SAMN32130556	Dog	2022	ST307	blaNDM-5	Yes	Yes
Escherichia coli	SAMN32130557	Dog	2022	ST167	blaNDM-5	Yes	Yes	ST167_Cluster2
Enterobacter cloacae	SAMN32130558	Dog	2021	ST171	blaNDM-7	Yes	Yes
Escherichia coli	SAMN32130559	Dog	2019	ST973	blaNDM-5	No	No
Enterobacter cloacae	SAMN32130560	Dog	2021	ST171	blaNDM-7	Yes	Yes
Escherichia coli	SAMN32130561	Dog	2021	ST167	blaNDM-5	Yes	Yes	ST167_Cluster2
Escherichia coli	SAMN32130562	Dog	2021	ST167	blaNDM-5	Yes	Yes	ST167_Cluster2
Enterobacter cloacae	SAMN32130563	Cat	2021	ST171	blaNDM-7	Yes	Yes
Enterobacter cloacae	SAMN32130564	Dog	2022	ST171	blaNDM-5	Yes	No
Escherichia coli	SAMN32130565	Dog	2022	ST162	blaNDM-5	No	No
Enterobacter cloacae	SAMN32130566	Dog	2021	ST171	blaNDM-7	Yes	Yes
Enterobacter cloacae	SAMN32130567	Dog	2021	ST171	blaNDM-7	Yes	Yes
Escherichia coli	SAMN32130568	Dog	2022	ST167	blaNDM-5	Yes	No
Escherichia coli	SAMN32130570	Dog	2022	ST167	blaNDM-5	Yes	Yes	ST167_Cluster1
Enterobacter cloacae	SAMN32130571	Dog	2022	ST171	blaNDM-5	Yes	No
Enterobacter cloacae	SAMN32130572	Cat	2022	ST171	blaNDM-5	Yes	No
Escherichia coli	SAMN32130573	Dog	2022	ST349	blaNDM-7	No	No
Enterobacter cloacae	SAMN32130574	Dog	2022		blaNDM-5	No	No
Escherichia coli	SAMN32192645	Homo sapiens	2022	ST167	blaNDM-5, blaKPC-2	Yes	Yes	ST167_Cluster3
Escherichia coli	SAMN32244629	Homo sapiens	2022	ST167	blaNDM-5	Yes	Yes	ST167_Cluster3
Escherichia coli	SAMN32244630	Homo sapiens	2022	ST167	blaNDM-5	Yes	Yes	ST167_Cluster3
Escherichia coli	SAMN32470444	Homo sapiens	2022	ST167	blaNDM-5	Yes	Yes	ST167_Cluster3
Klebsiella pneumoniae	SAMN32543587	Dog	2022	ST11	blaNDM-5	Yes	Yes
Escherichia coli	SAMN32543588	Dog	2022	ST90	blaNDM-5	No	No
Klebsiella pneumoniae	SAMN32543589	Dog	2022	ST307	blaNDM-5	Yes	Yes
Enterobacter cloacae	SAMN32543590	Dog	2022	ST279	blaKPC-3	No	No
Escherichia coli	SAMN32733968	Homo sapiens	2022	ST167	blaNDM-5	Yes	Yes	ST167_Cluster3
Escherichia coli	SAMN32768121	Homo sapiens	2022	ST167	blaNDM-5	Yes	Yes	ST167_Cluster3
Escherichia coli	SAMN32801838	Homo sapiens	2022	ST167	blaNDM-5	Yes	Yes	ST167_Cluster3
Escherichia coli	SAMN32801840	Homo sapiens	2022	ST167	blaNDM-5	Yes	Yes	ST167_Cluster3
Escherichia coli	SAMN32809997	Homo sapiens	2022	ST167	blaNDM-5, blaOXA-181	Yes	Yes	ST167_Cluster3
Escherichia coli	SAMN32810581	Homo sapiens	2022	ST617	blaNDM-5	Yes	Yes
Escherichia coli	SAMN32811461	Homo sapiens	2022	ST361	blaNDM-5	Yes	Yes
Escherichia coli	SAMN32811463	Homo sapiens	2022	ST167	blaNDM-5	Yes	Yes	ST167_Cluster3
Escherichia coli	SAMN32811469	Homo sapiens	2022	ST167	blaNDM-5	Yes	Yes	ST167_Cluster3
Escherichia coli	SAMN32816974	Homo sapiens	2022	ST617	blaNDM-5	Yes	Yes
Escherichia coli	SAMN32816981	Homo sapiens	2022	ST167	blaNDM-5	Yes	Yes	ST167_Cluster3
Escherichia coli	SAMN32816991	Homo sapiens	2022	ST617	blaNDM-5	Yes	Yes
Enterobacter hormaechei	SAMN32907799	Dog	2022	ST344	blaNDM-7	No	No
Escherichia coli	SAMN32934879	Homo sapiens	2022	ST410	blaNDM-5	Yes	Yes
Klebsiella oxytoca	SAMN32973307	Dog	2022	ST171	blaKPC-3	Yes	No
Klebsiella pneumoniae	SAMN32973309	Dog	2023	ST11	blaNDM-5	Yes	Yes
Escherichia coli	SAMN32973310	Dog	2022	new ST, adk(6) fumC(29) gyrB(178) icd(18) mdh(7) purA(8) recA(41)	blaNDM-7	No	No
Enterobacter cloacae	SAMN32973311	Dog	2023	ST171	blaNDM-5	Yes	No
Escherichia coli	SAMN32973313	Cat	2023	ST906	blaNDM-7	No	No
Escherichia coli	SAMN32973314	Dog	2023	ST410	blaNDM-5	Yes	Yes
Escherichia coli	SAMN33005080	Homo sapiens	2022	ST167	blaNDM-5	Yes	Yes	ST167_Cluster2
Escherichia coli	SAMN33044217	Homo sapiens	2022	ST167	blaNDM-5	Yes	Yes	ST167_Cluster3
Escherichia coli	SAMN33059310	Homo sapiens	2023	ST167	blaNDM-5	Yes	Yes	ST167_Cluster3
Escherichia coli	SAMN33190919	Homo sapiens	2022	ST167	blaNDM-5	Yes	Yes	ST167_Cluster3
Escherichia coli	SAMN33222319	Homo sapiens	2023	ST167	blaNDM-5	Yes	Yes	ST167_Cluster3
Escherichia coli	SAMN33228744	Homo sapiens	2022	ST167	blaNDM-5	Yes	Yes	ST167_Cluster3
Escherichia coli	SAMN33285620	Homo sapiens	2022	ST167	blaNDM-5	Yes	Yes	ST167_Cluster3
Escherichia coli	SAMN33285646	Homo sapiens	2022	ST167	blaNDM-5	Yes	Yes	ST167_Cluster2
Escherichia coli	SAMN33285655	Homo sapiens	2022	ST167	blaNDM-5	Yes	Yes	ST167_Cluster3
Escherichia coli	SAMN33303308	Homo sapiens	2023	ST167	blaNDM-5	Yes	Yes	ST167_Cluster3
Escherichia coli	SAMN33304683	Homo sapiens	2022	ST167	blaNDM-5	Yes	Yes	ST167_Cluster3
Escherichia coli	SAMN33393675	Homo sapiens	2023	ST167	blaNDM-5	Yes	Yes	ST167_Cluster3
Escherichia coli	SAMN33393677	Homo sapiens	2023	ST167	blaNDM-5	Yes	Yes	ST167_Cluster3
Escherichia coli	SAMN33611443	Homo sapiens	2023	ST167	blaNDM-5	Yes	Yes	ST167_Cluster1
Escherichia coli	SAMN33611446	Homo sapiens	2023	ST167	blaNDM-5	Yes	Yes	ST167_Cluster1
Klebsiella pneumoniae	SAMN33714452	Dog	2022	ST307	blaNDM-7	Yes	No
Klebsiella pneumoniae	SAMN33714453	Dog	2022	ST307	blaNDM-7	Yes	No
Klebsiella pneumoniae	SAMN33714454	Dog	2022	ST307	blaNDM-7	Yes	No
Klebsiella pneumoniae	SAMN33714455	Dog	2022	ST307	blaNDM-7	Yes	No
Klebsiella pneumoniae	SAMN33714457	Dog	2022	ST307	blaNDM-7	Yes	No
Klebsiella pneumoniae	SAMN33714458	Dog	2022	ST307	blaNDM-7	Yes	No
Klebsiella pneumoniae	SAMN33714459	Cat	2023	ST307	blaNDM-7	Yes	No
Escherichia coli	SAMN33779014	Homo sapiens	2023	ST167	blaNDM-5	Yes	Yes	ST167_Cluster3
Escherichia coli	SAMN33797361	Homo sapiens	2022	ST167	blaNDM-5	Yes	Yes	ST167_Cluster3
Escherichia coli	SAMN33797363	Homo sapiens	2022	ST167	blaNDM-5	Yes	Yes	ST167_Cluster3
Escherichia coli	SAMN33830160	Homo sapiens	2022	ST167	blaNDM-5	Yes	Yes	ST167_Cluster3
Escherichia coli	SAMN33841367	Homo sapiens	2023	ST167	blaNDM-5, blaOXA-181	Yes	Yes	ST167_Cluster3
Escherichia coli	SAMN33845271	Homo sapiens	2022	ST167	blaNDM-5	Yes	Yes	ST167_Cluster3
Escherichia coli	SAMN33858859	Homo sapiens	2023	ST410	blaNDM-5	Yes	Yes
Enterobacter cloacae	SAMN33902369	Dog	2022	ST171	blaNDM-5	Yes	No
Escherichia coli	SAMN33902370	Dog	2022	ST2137	blaNDM-7	No	No
Enterobacter cloacae	SAMN33902371	Dog	2023	ST171	blaNDM-7	Yes	Yes
Enterobacter cloacae	SAMN33902372	Dog	2023	ST171	blaNDM-7	Yes	Yes
Klebsiella pneumoniae	SAMN33902374	Cat	2023	ST11	blaNDM-5	Yes	Yes
Escherichia coli	SAMN33902375	Cat	2023	ST744	blaNDM-5	No	No
Klebsiella pneumoniae	SAMN33902376	Dog	2023	ST11	blaNDM-5	Yes	Yes
Klebsiella pneumoniae	SAMN33902377	Dog	2023	ST307	blaNDM-5	Yes	Yes
Escherichia coli	SAMN33990477	Homo sapiens	2023	ST617	blaNDM-5	Yes	Yes
Escherichia coli	SAMN34030551	Homo sapiens	2022	ST167	blaNDM-5	Yes	Yes	ST167_Cluster3
Escherichia coli	SAMN34068370	Homo sapiens	2023	ST361	blaNDM-5	Yes	Yes
Escherichia coli	SAMN34078868	Homo sapiens	2023	ST167	blaNDM-5	Yes	Yes	ST167_Cluster3
Klebsiella pneumoniae	SAMN34101283	Dog	2023	ST1128	blaNDM-5	Yes	No
Escherichia coli	SAMN34105345	Homo sapiens	2023	ST167	blaNDM-5	Yes	Yes	ST167_Cluster3
Escherichia coli	SAMN34115978	Homo sapiens	2023	ST167	blaNDM-5	Yes	Yes	ST167_Cluster3
Escherichia coli	SAMN34115979	Homo sapiens	2023	ST167	blaNDM-5	Yes	Yes	ST167_Cluster3
Escherichia coli	SAMN34172646	Homo sapiens	2023	ST167	blaNDM-5	Yes	Yes	ST167_Cluster3
Escherichia coli	SAMN34211735	Homo sapiens	2022	ST167	blaNDM-5	Yes	Yes	ST167_Cluster3
Enterobacter cloacae	SAMN34234176	Dog	2023	ST171	blaNDM-7	Yes	Yes
Klebsiella pneumoniae	SAMN34234177	Dog	2023	ST11	blaNDM-5	Yes	Yes
Enterobacter cloacae	SAMN34234178	Dog	2023	ST171	blaNDM-7	Yes	Yes
Escherichia coli	SAMN34287967	Homo sapiens	2022	ST167	blaNDM-5	Yes	Yes	ST167_Cluster3
Escherichia coli	SAMN34367203	Homo sapiens	2023	ST167	blaNDM-5	Yes	Yes	ST167_Cluster3
Escherichia coli	SAMN34367228	Homo sapiens	2023	ST361	blaNDM-5	Yes	Yes
Escherichia coli	SAMN34403774	Homo sapiens	2023	ST410	blaNDM-5	Yes	Yes
Escherichia coli	SAMN34403844	Homo sapiens	2023	ST410	blaNDM-5	Yes	Yes
Escherichia coli	SAMN34406637	Homo sapiens	2021	ST167	blaNDM-5	Yes	Yes	ST167_Cluster3
Escherichia coli	SAMN34410798	Homo sapiens	2023	ST410	blaNDM-5	Yes	Yes
Escherichia coli	SAMN34424798	Homo sapiens	2023	ST167	blaNDM-5	Yes	Yes	ST167_Cluster3
Escherichia coli	SAMN34430657	Homo sapiens	2023	ST167	blaNDM-5	Yes	Yes	ST167_Cluster3
Klebsiella pneumoniae	SAMN34571357	Dog	2023	ST11	blaNDM-5	Yes	Yes
Enterobacter cloacae	SAMN34571358	Dog	2023	ST171	blaNDM-7	Yes	Yes
Enterobacter cloacae	SAMN34894915	Homo sapiens	2023	ST171	blaNDM-7	Yes	Yes
Escherichia coli	SAMN35019498	Homo sapiens	2023	ST167	blaNDM-5	Yes	Yes	ST167_Cluster2
Escherichia coli	SAMN35019503	Homo sapiens	2023	ST410	blaNDM-5	Yes	Yes
Escherichia coli	SAMN35056401	Dog	2023	ST162	blaNDM-7	Yes	Yes	ST162_Cluster1
Enterobacter hormaechei	SAMN35057307	Dog	2021	ST171	blaNDM-5	Yes	No
Enterobacter hormaechei	SAMN35092191	Dog	2023	ST171	blaNDM-7	Yes	No
Escherichia coli	SAMN35113010	Homo sapiens	2023	ST167	blaNDM-5	Yes	Yes	ST167_Cluster1
Escherichia coli	SAMN35132049	Homo sapiens	2023	ST167	blaNDM-5	Yes	Yes	ST167_Cluster3
Escherichia coli	SAMN35132054	Homo sapiens	2023	ST361	blaNDM-5	Yes	Yes
Escherichia coli	SAMN35133124	Homo sapiens	2022	ST167	blaNDM-5	Yes	Yes	ST167_Cluster3
Escherichia coli	SAMN35133129	Homo sapiens	2023	ST167	blaNDM-5	Yes	Yes	ST167_Cluster3
Escherichia coli	SAMN35133132	Homo sapiens	2023	ST167	blaNDM-5	Yes	Yes	ST167_Cluster3
Escherichia coli	SAMN35139536	Homo sapiens	2023	ST167	blaNDM-5	Yes	Yes	ST167_Cluster3
Escherichia coli	SAMN35221820	Homo sapiens	2021	ST167	blaNDM-5	Yes	Yes	ST167_Cluster3
Escherichia coli	SAMN35349841	Homo sapiens	2023	ST167	blaNDM-5	Yes	Yes	ST167_Cluster3
Escherichia coli	SAMN35365786	Homo sapiens	2023	ST167	blaNDM-5	Yes	Yes	ST167_Cluster3
Escherichia coli	SAMN35365794	Homo sapiens	2023	ST167	blaNDM-5	Yes	Yes	ST167_Cluster3
Escherichia coli	SAMN35440193	Homo sapiens	2022	ST361	blaNDM-5	Yes	Yes
Escherichia coli	SAMN35440196	Homo sapiens	2022	ST167	blaNDM-5	Yes	Yes	ST167_Cluster3
Escherichia coli	SAMN35440259	Homo sapiens	2022	ST167	blaNDM-5	Yes	Yes	ST167_Cluster3
Escherichia coli	SAMN35440267	Homo sapiens	2022	ST167	blaNDM-5	Yes	Yes	ST167_Cluster3
Escherichia coli	SAMN35440268	Homo sapiens	2021	ST167	blaNDM-5	Yes	Yes	ST167_Cluster3
Escherichia coli	SAMN35440275	Homo sapiens	2022	ST167	blaNDM-5	Yes	Yes	ST167_Cluster3
Escherichia coli	SAMN35539584	Homo sapiens	2021	ST617	blaNDM-5	Yes	Yes
Escherichia coli	SAMN35558243	Homo sapiens	2023	ST167	blaNDM-5	Yes	Yes	ST167_Cluster3
Escherichia coli	SAMN35558463	Homo sapiens	2023	ST167	blaNDM-5	Yes	Yes	ST167_Cluster3
Escherichia coli	SAMN35558465	Homo sapiens	2023	ST167	blaNDM-5	Yes	Yes	ST167_Cluster3
Escherichia coli	SAMN35573223	Homo sapiens	2023	ST361	blaNDM-5	Yes	Yes
Escherichia coli	SAMN35573224	Homo sapiens	2022	ST167	blaNDM-5	Yes	Yes	ST167_Cluster3
Escherichia coli	SAMN35573225	Homo sapiens	2022	ST167	blaNDM-5	Yes	Yes	ST167_Cluster3
Escherichia coli	SAMN35573229	Homo sapiens	2022	ST167	blaNDM-5	Yes	Yes	ST167_Cluster3
Escherichia coli	SAMN35573231	Homo sapiens	2022	ST167	blaNDM-5	Yes	Yes	ST167_Cluster3
Escherichia coli	SAMN35573233	Homo sapiens	2022	ST167	blaNDM-5	Yes	Yes	ST167_Cluster3
Escherichia coli	SAMN35573236	Homo sapiens	2022	ST167	blaNDM-5	Yes	Yes	ST167_Cluster3
Escherichia coli	SAMN35624495	Homo sapiens	2023	ST167	blaNDM-5	Yes	Yes	ST167_Cluster3
Enterobacter cloacae	SAMN35638213	Homo sapiens	2023	ST171	blaNDM-7	Yes	Yes
Klebsiella oxytoca	SAMN35714940	Cat	2023	ST199	blaOXA-48	No	No
Escherichia coli	SAMN35735600	Homo sapiens	2022	ST167	blaNDM-5	Yes	Yes	ST167_Cluster3
Escherichia coli	SAMN35735601	Homo sapiens	2022	ST167	blaNDM-5	Yes	Yes	ST167_Cluster3
Escherichia coli	SAMN35735627	Homo sapiens	2022	ST167	blaNDM-5	Yes	Yes	ST167_Cluster3
Escherichia coli	SAMN35735642	Homo sapiens	2022	ST167	blaNDM-5	Yes	Yes	ST167_Cluster3
Escherichia coli	SAMN35743177	Homo sapiens	2022	ST167	blaNDM-5	Yes	Yes	ST167_Cluster1
Escherichia coli	SAMN35743182	Homo sapiens	2022	ST167	blaNDM-5	Yes	Yes	ST167_Cluster1
Escherichia coli	SAMN35751021	Dog	2023	ST141	blaNDM-5	No	No
Escherichia coli	SAMN35827887	Homo sapiens	2023	ST410	blaNDM-5	Yes	Yes
Escherichia coli	SAMN35841707	Homo sapiens	2023	ST167	blaNDM-5	Yes	Yes	ST167_Cluster3
Escherichia coli	SAMN35841712	Homo sapiens	2022	ST167	blaNDM-5	Yes	Yes	ST167_Cluster3
Escherichia coli	SAMN35842600	Homo sapiens	2023	ST361	blaNDM-5	Yes	Yes
Escherichia coli	SAMN35995152	Homo sapiens	2023	ST167	blaNDM-5	Yes	Yes	ST167_Cluster3
Escherichia coli	SAMN35996134	Homo sapiens	2023	ST167	blaNDM-5	Yes	Yes	ST167_Cluster3
Escherichia coli	SAMN35996136	Homo sapiens	2023	ST167	blaNDM-5	Yes	Yes	ST167_Cluster3
Escherichia coli	SAMN36296347	Homo sapiens	2023	ST167	blaNDM-5	Yes	Yes	ST167_Cluster3
Escherichia coli	SAMN36329886	Homo sapiens	2023	ST410	blaNDM-5	Yes	Yes
Escherichia coli	SAMN36340805	Homo sapiens	2021	ST167	blaNDM-5	Yes	Yes	ST167_Cluster3
Escherichia coli	SAMN36340807	Homo sapiens	2021	ST167	blaNDM-5	Yes	Yes	ST167_Cluster3
Escherichia coli	SAMN36340815	Homo sapiens	2022	ST167	blaNDM-5	Yes	Yes	ST167_Cluster3
Escherichia coli	SAMN36340823	Homo sapiens	2022	ST167	blaNDM-5	Yes	Yes	ST167_Cluster3
Escherichia coli	SAMN36430916	Homo sapiens	2023	ST167	blaNDM-5	Yes	Yes	ST167_Cluster3
Escherichia coli	SAMN36459373	Homo sapiens	2023	ST167	blaNDM-5	Yes	Yes	ST167_Cluster3
Escherichia coli	SAMN36459382	Homo sapiens	2023	ST361	blaNDM-5	Yes	Yes
Escherichia coli	SAMN36465407	Homo sapiens	2023	ST167	blaNDM-5, blaKPC-3	Yes	Yes	ST167_Cluster3
Escherichia coli	SAMN36496003	Homo sapiens	2022	ST361	blaNDM-5	Yes	Yes
Escherichia coli	SAMN36496009	Homo sapiens	2023	ST410	blaNDM-5	Yes	Yes
Escherichia coli	SAMN36617236	Homo sapiens	2023	ST167	blaNDM-5	Yes	Yes	ST167_Cluster3
Escherichia coli	SAMN36673173	Homo sapiens	2023	ST617	blaNDM-5	Yes	Yes
Escherichia coli	SAMN36673174	Homo sapiens	2023	ST167	blaNDM-5	Yes	Yes	ST167_Cluster3
Escherichia coli	SAMN36716275	Homo sapiens	2023	ST167	blaNDM-5	Yes	Yes	ST167_Cluster3
Escherichia coli	SAMN36728747	Homo sapiens	2023	ST410	blaNDM-5	Yes	Yes
Escherichia coli	SAMN36781166	Homo sapiens	2023	ST167	blaNDM-5	Yes	Yes	ST167_Cluster3
Escherichia coli	SAMN36807407	Homo sapiens	2023	ST162	blaNDM-7	Yes	Yes	ST162_Cluster1
Escherichia coli	SAMN36807726	Homo sapiens	2023	ST167	blaNDM-5	Yes	Yes	ST167_Cluster3
Escherichia coli	SAMN36836901	Homo sapiens	2023	ST361	blaNDM-5	Yes	Yes
Klebsiella pneumoniae	SAMN36936414	Homo sapiens	2023	ST307	blaNDM-5	Yes	Yes
Escherichia coli	SAMN36949211	Homo sapiens	2023	ST167	blaNDM-5	Yes	Yes	ST167_Cluster3
Escherichia coli	SAMN36978804	Dog	2023	ST68	blaNDM-7	No	No
Escherichia coli	SAMN36985101	Homo sapiens	2023	ST167	blaNDM-5	Yes	Yes	ST167_Cluster3
Escherichia coli	SAMN36985150	Homo sapiens	2023	ST361	blaNDM-5	Yes	Yes
Escherichia coli	SAMN37004665	Homo sapiens	2023	ST410	blaNDM-5	Yes	Yes
Escherichia coli	SAMN37037698	Homo sapiens	2023	ST167	blaNDM-5	Yes	Yes	ST167_Cluster3
Escherichia coli	SAMN37094438	Homo sapiens	2023	ST167	blaNDM-5	Yes	Yes	ST167_Cluster3
Escherichia coli	SAMN37127142	Homo sapiens	2023	ST167	blaNDM-5	Yes	Yes	ST167_Cluster3
Escherichia coli	SAMN37144215	Homo sapiens	2023	ST167	blaNDM-5	Yes	Yes	ST167_Cluster3
Escherichia coli	SAMN37146452	Homo sapiens	2023	ST167	blaNDM-5	Yes	Yes	ST167_Cluster3
Escherichia coli	SAMN37217701	Homo sapiens	2023	ST410	blaNDM-5	Yes	Yes
Escherichia coli	SAMN37298606	Dog	2023	ST744	blaNDM-7	No	No
Escherichia coli	SAMN37305322	Homo sapiens	2022	ST361	blaNDM-5	Yes	Yes
Escherichia coli	SAMN37327620	Homo sapiens	2023	ST361	blaNDM-5	Yes	Yes
Escherichia coli	SAMN37442933	Homo sapiens	2023	ST167	blaNDM-5	Yes	Yes	ST167_Cluster3
Escherichia coli	SAMN37482245	Homo sapiens	2023	ST167	blaNDM-5	Yes	Yes	ST167_Cluster3
Escherichia coli	SAMN37488043	Homo sapiens	2023	ST167	blaNDM-5	Yes	Yes	ST167_Cluster3
Escherichia coli	SAMN37517873	Homo sapiens	2023	ST167	blaNDM-5	Yes	Yes	ST167_Cluster3
Escherichia coli	SAMN37567165	Homo sapiens	2023	ST361	blaNDM-5	Yes	Yes
Escherichia coli	SAMN37567200	Homo sapiens	2023	ST167	blaNDM-5	Yes	Yes	ST167_Cluster3
Escherichia coli	SAMN37607858	Homo sapiens	2023	ST167	blaNDM-5	Yes	Yes	ST167_Cluster3
Escherichia coli	SAMN37607864	Homo sapiens	2023	ST361	blaNDM-5	Yes	Yes
Escherichia coli	SAMN37664342	Homo sapiens	2023	ST361	blaNDM-5	Yes	Yes
Escherichia coli	SAMN37705118	Homo sapiens	2023	ST410	blaNDM-5	Yes	Yes
Escherichia coli	SAMN37791397	Homo sapiens	2023	ST410	blaNDM-5	Yes	Yes
Escherichia coli	SAMN37791399	Homo sapiens	2023	ST410	blaNDM-5	Yes	Yes
Escherichia coli	SAMN37798056	Homo sapiens	2023	ST167	blaNDM-5	Yes	Yes	ST167_Cluster3
Escherichia coli	SAMN37805511	Homo sapiens	2023	ST410	blaNDM-5	Yes	Yes
Escherichia coli	SAMN37806049	Homo sapiens	2023	ST167	blaNDM-5	Yes	Yes	ST167_Cluster1
Escherichia coli	SAMN37807101	Homo sapiens	2023	ST167	blaNDM-5	Yes	Yes	ST167_Cluster3
Escherichia coli	SAMN37871651	Homo sapiens	2023	ST167	blaNDM-5	Yes	Yes	ST167_Cluster3
Escherichia coli	SAMN37871725	Homo sapiens	2023	ST167	blaNDM-5	Yes	Yes	ST167_Cluster3
Escherichia coli	SAMN37875412	Homo sapiens	2023	ST361	blaNDM-5	Yes	Yes
Escherichia coli	SAMN37875415	Homo sapiens	2023	ST167	blaNDM-5	Yes	Yes	ST167_Cluster3
Escherichia coli	SAMN37875447	Homo sapiens	2023	ST167	blaNDM-5	Yes	Yes	ST167_Cluster3
Escherichia coli	SAMN37875448	Homo sapiens	2023	ST167	blaNDM-5	Yes	Yes	ST167_Cluster3
Klebsiella pneumoniae	SAMN37882115	Dog	2023	ST1128	blaNDM-5	Yes	No
Escherichia coli	SAMN37906835	Homo sapiens	2023	ST617	blaNDM-5	Yes	Yes
Escherichia coli	SAMN37906836	Homo sapiens	2023	ST617	blaNDM-5	Yes	Yes
Escherichia coli	SAMN37906837	Homo sapiens	2023	ST167	blaNDM-5	Yes	Yes	ST167_Cluster3
Escherichia coli	SAMN37908371	Homo sapiens	2023	ST167	blaNDM-5	Yes	Yes	ST167_Cluster3
Escherichia coli	SAMN37949921	Homo sapiens	2023	ST167	blaNDM-5	Yes	Yes	ST167_Cluster3
Escherichia coli	SAMN37953611	Homo sapiens	2023	ST167	blaNDM-5	Yes	Yes	ST167_Cluster1
Escherichia coli	SAMN38021977	Homo sapiens	2023	ST617	blaNDM-5	Yes	Yes
Escherichia coli	SAMN38035564	Homo sapiens	2023	ST167	blaNDM-5,blaOXA-232	Yes	Yes	ST167_Cluster3
Escherichia coli	SAMN38039735	Homo sapiens	2023	ST167	blaNDM-5	Yes	Yes	ST167_Cluster3
Escherichia coli	SAMN38040969	Homo sapiens	2023	ST167	blaNDM-5	Yes	Yes	ST167_Cluster3
Escherichia coli	SAMN38041004	Homo sapiens	2023	ST167	blaNDM-5, blaKPC-3	Yes	Yes	ST167_Cluster3
Escherichia coli	SAMN38050713	Homo sapiens	2023	ST167	blaNDM-5	Yes	Yes	ST167_Cluster3
Escherichia coli	SAMN38067878	Homo sapiens	2023	ST167	blaNDM-5	Yes	Yes	ST167_Cluster3
Escherichia coli	SAMN38089888	Homo sapiens	2023	ST167	blaNDM-5	Yes	Yes	ST167_Cluster3
Escherichia coli	SAMN38094176	Homo sapiens	2023	ST167	blaNDM-5	Yes	Yes	ST167_Cluster3
Escherichia coli	SAMN38094185	Homo sapiens	2023	ST410	blaNDM-5	Yes	Yes
Escherichia coli	SAMN38094187	Homo sapiens	2023	ST410	blaNDM-5	Yes	Yes
Escherichia coli	SAMN38146138	Homo sapiens	2023	ST167	blaNDM-5	Yes	Yes	ST167_Cluster3
Escherichia coli	SAMN38199166	Homo sapiens	2023	ST410	blaNDM-5	Yes	Yes
Escherichia coli	SAMN38228972	Homo sapiens	2023	ST167	blaNDM-5	Yes	Yes	ST167_Cluster3
Escherichia coli	SAMN38266321	Homo sapiens	2023	ST167	blaNDM-5	Yes	Yes	ST167_Cluster3
Escherichia coli	SAMN38335506	Homo sapiens	2023	ST167	blaNDM-5	Yes	Yes	ST167_Cluster3
Klebsiella pneumoniae	SAMN38336109	Cat	2023	ST307	blaNDM-5	Yes	Yes
Klebsiella pneumoniae	SAMN38336110	Dog	2023	ST11	blaNDM-5	Yes	Yes
Klebsiella pneumoniae	SAMN38336117	Dog	2023	ST11	blaNDM-5	Yes	Yes
Klebsiella pneumoniae	SAMN38336119	Dog	2023	ST11	blaNDM-5	Yes	Yes
Klebsiella pneumoniae	SAMN38349592	Homo sapiens	2023	ST307	blaNDM-5	Yes	Yes
Klebsiella pneumoniae	SAMN38349593	Homo sapiens	2023	ST307	blaNDM-5	Yes	Yes
Klebsiella pneumoniae	SAMN38349594	Homo sapiens	2023	ST307	blaNDM-5	Yes	Yes
Klebsiella pneumoniae	SAMN38501005	Dog	2023	ST307	blaNDM-5	Yes	Yes
Escherichia coli	SAMN38638946	Homo sapiens	2023	ST167	blaNDM-5	Yes	Yes	ST167_Cluster3
Escherichia coli	SAMN38730532	Homo sapiens	2020	ST167	blaNDM-5	Yes	Yes	ST167_Cluster3
Escherichia coli	SAMN38765682	Homo sapiens	2023	ST167	blaNDM-5	Yes	Yes	ST167_Cluster3
Escherichia coli	SAMN38765683	Homo sapiens	2023	ST167	blaNDM-5	Yes	Yes	ST167_Cluster3
Escherichia coli	SAMN38765945	Homo sapiens	2022	ST167	blaNDM-5	Yes	Yes	ST167_Cluster3
Escherichia coli	SAMN38857078	Homo sapiens	2023	ST167	blaNDM-5	Yes	Yes	ST167_Cluster3
Escherichia coli	SAMN38882265	Dog	2023	ST167	blaNDM-5	Yes	Yes	ST167_Cluster3
Escherichia coli	SAMN38882271	Homo sapiens	2023	ST167	blaNDM-5	Yes	Yes	ST167_Cluster3
Escherichia coli	SAMN38982285	Homo sapiens	2023	ST167	blaNDM-5	Yes	Yes	ST167_Cluster3
Escherichia coli	SAMN39048468	Homo sapiens	2023	ST167	blaNDM-5	Yes	Yes	ST167_Cluster3
Escherichia coli	SAMN39052952	Homo sapiens	2023	ST361	blaNDM-5	Yes	Yes
Escherichia coli	SAMN39078574	Homo sapiens	2023	ST167	blaNDM-5	Yes	Yes	ST167_Cluster3
Escherichia coli	SAMN39121172	Homo sapiens	2023	ST167	blaNDM-5	Yes	Yes	ST167_Cluster3
Escherichia coli	SAMN39121173	Homo sapiens	2023	ST167	blaNDM-5	Yes	Yes	ST167_Cluster3
Escherichia coli	SAMN39124559	Homo sapiens	2023	ST167	blaNDM-5	Yes	Yes	ST167_Cluster3
Escherichia coli	SAMN39143664	Homo sapiens	2023	ST167	blaNDM-5	Yes	Yes	ST167_Cluster3
Escherichia coli	SAMN39143670	Homo sapiens	2023	ST410	blaNDM-5	Yes	Yes
Escherichia coli	SAMN39143724	Homo sapiens	2023	ST617	blaNDM-5	Yes	Yes
Escherichia coli	SAMN39184383	Homo sapiens	2023	ST410	blaNDM-5	Yes	Yes
Escherichia coli	SAMN39244287	Homo sapiens	2023	ST167	blaNDM-5	Yes	Yes	ST167_Cluster3
Escherichia coli	SAMN39244291	Homo sapiens	2023	ST167	blaNDM-5	Yes	Yes	ST167_Cluster3
Escherichia coli	SAMN39244314	Homo sapiens	2023	ST361	blaNDM-5	Yes	Yes
Escherichia coli	SAMN39244317	Homo sapiens	2023	ST167	blaNDM-5	Yes	Yes	ST167_Cluster3
Escherichia coli	SAMN39244318	Homo sapiens	2023	ST361	blaNDM-5	Yes	Yes
Escherichia coli	SAMN39259207	Homo sapiens	2023	ST167	blaNDM-5	Yes	Yes	ST167_Cluster3
Escherichia coli	SAMN39259240	Homo sapiens	2023	ST167	blaNDM-5	Yes	Yes	ST167_Cluster3
Escherichia coli	SAMN39259261	Homo sapiens	2023	ST167	blaNDM-5	Yes	Yes	ST167_Cluster3
Escherichia coli	SAMN39259401	Homo sapiens	2023	ST167	blaNDM-5	Yes	Yes	ST167_Cluster3
Escherichia coli	SAMN39259504	Homo sapiens	2023	ST167	blaNDM-5	Yes	Yes	ST167_Cluster3
Escherichia coli	SAMN39259528	Homo sapiens	2023	ST167	blaNDM-5	Yes	Yes	ST167_Cluster3
Escherichia coli	SAMN39297700	Homo sapiens	2023	ST167	blaNDM-5	Yes	Yes	ST167_Cluster3
Escherichia coli	SAMN39313702	Homo sapiens	2023	ST167	blaNDM-5	Yes	Yes	ST167_Cluster3
Klebsiella pneumoniae	SAMN39324480	Cat	2023	ST11	blaNDM-5	Yes	Yes
Klebsiella pneumoniae	SAMN39324482	Dog	2022	ST11	blaNDM-5	Yes	Yes
Klebsiella pneumoniae	SAMN39324484	Dog	2023	ST11	blaNDM-5	Yes	Yes
Escherichia coli	SAMN39334093	Homo sapiens	2023	ST410	blaNDM-5	Yes	Yes
Escherichia coli	SAMN39334094	Homo sapiens	2023	ST167	blaNDM-5	Yes	Yes	ST167_Cluster3
Escherichia coli	SAMN39401415	Homo sapiens	2023	ST361	blaNDM-5	Yes	Yes
Escherichia coli	SAMN39401423	Homo sapiens	2023	ST167	blaNDM-5	Yes	Yes	ST167_Cluster3
Escherichia coli	SAMN39403978	Homo sapiens	2022	ST167	blaNDM-5	Yes	Yes	ST167_Cluster3
Escherichia coli	SAMN39419128	Homo sapiens	2023	ST167	blaNDM-5	Yes	Yes	ST167_Cluster3
Escherichia coli	SAMN39419129	Dog	2023	ST167	blaNDM-5	Yes	Yes	ST167_Cluster3
Escherichia coli	SAMN39419130	Dog	2023	ST167	blaNDM-5	Yes	Yes	ST167_Cluster3
Escherichia coli	SAMN39419131	Dog	2023	ST167	blaNDM-5	Yes	Yes	ST167_Cluster3
Escherichia coli	SAMN39474943	Homo sapiens	2023	ST167	blaNDM-5	Yes	Yes	ST167_Cluster3
Escherichia coli	SAMN39474945	Homo sapiens	2023	ST167	blaNDM-5	Yes	Yes	ST167_Cluster3
Escherichia coli	SAMN39484713	Homo sapiens	2023	ST167	blaNDM-5	Yes	Yes	ST167_Cluster3
Escherichia coli	SAMN39484714	Homo sapiens	2023	ST167	blaNDM-5	Yes	Yes	ST167_Cluster3
Escherichia coli	SAMN39484727	Homo sapiens	2023	ST167	blaNDM-5	Yes	Yes	ST167_Cluster3
Escherichia coli	SAMN39502215	Homo sapiens	2023	ST361	blaNDM-5	Yes	Yes
Escherichia coli	SAMN39596445	Homo sapiens	2024	ST167	blaNDM-5	Yes	Yes	ST167_Cluster3
Escherichia coli	SAMN39596446	Homo sapiens	2024	ST167	blaNDM-5	Yes	Yes	ST167_Cluster3
Escherichia coli	SAMN39656588	Homo sapiens	2024	ST410	blaNDM-5	Yes	Yes
Escherichia coli	SAMN39673774	Homo sapiens	2023	ST167	blaNDM-5	Yes	Yes	ST167_Cluster1
Escherichia coli	SAMN39673780	Homo sapiens	2024	ST167	blaNDM-5	Yes	Yes	ST167_Cluster3
Escherichia coli	SAMN39751740	Homo sapiens	2023	ST167	blaNDM-5	Yes	Yes	ST167_Cluster1
Escherichia coli	SAMN39903314	Homo sapiens	2023	ST167	blaNDM-5	Yes	Yes	ST167_Cluster3
Escherichia coli	SAMN39903316	Homo sapiens	2023	ST167	blaNDM-5	Yes	Yes	ST167_Cluster3
Escherichia coli	SAMN39924487	Homo sapiens	2024	ST410	blaNDM-5	Yes	Yes
Escherichia coli	SAMN39944794	Homo sapiens	2023	ST167	blaNDM-5	Yes	Yes	ST167_Cluster3
Escherichia coli	SAMN39954270	Homo sapiens	2023	ST167	blaNDM-5	Yes	Yes	ST167_Cluster3
Escherichia coli	SAMN39955553	Homo sapiens	2023	ST167	blaNDM-5	Yes	Yes	ST167_Cluster3
Escherichia coli	SAMN39955555	Homo sapiens	2024	ST167	blaNDM-5	Yes	Yes	ST167_Cluster3
Escherichia coli	SAMN39955558	Homo sapiens	2024	ST167	blaNDM-5	Yes	Yes	ST167_Cluster3
Escherichia coli	SAMN39955559	Homo sapiens	2024	ST167	blaNDM-5	Yes	Yes	ST167_Cluster3
Escherichia coli	SAMN39967740	Homo sapiens	2023	ST167	blaNDM-5	Yes	Yes	ST167_Cluster3
Escherichia coli	SAMN39967741	Homo sapiens	2023	ST167	blaNDM-5	Yes	Yes	ST167_Cluster3
Enterobacter cloacae	SAMN39998602	Dog	2023	ST171	blaNDM-7	Yes	Yes
Enterobacter cloacae	SAMN39998603	Dog	2023	ST171	blaNDM-7	Yes	Yes
Enterobacter cloacae	SAMN39998604	Dog	2023	ST171	blaNDM-7	Yes	Yes
Enterobacter cloacae	SAMN39998605	Dog	2023	ST171	blaNDM-7	Yes	Yes
Escherichia coli	SAMN40018740	Homo sapiens	2024	ST167	blaNDM-5	Yes	Yes	ST167_Cluster3

## Sheet: Appendix 1 Table 2
Appendix Table 2: One Health clusters by bacterial species, ST, carbapenemase gene, isolate count, and within-cluster cgMLST pairwise allele differences between isolate host source.
Species	Cluster	Carbapenemase Gene	No. Isolates		Isolate Pairwise cgMLST Allele Differences, Median (Range)
			Human	Companion Animal	All Pairs	Human-Human	Human-Animal	Animal-Animal
E. coli	ST162 Cluster 1*	blaNDM-7	1	1	2 (2)	N/A	2 (2)	N/A
E. coli	ST162 Cluster 2*	blaNDM-5	2	1	1 (0–1)	1 (1)	0.5 (0-1)	N/A
E. coli	ST167 Cluster 1	blaNDM-5	9	3	10.5 (0-25)	12.5 (5-25)	8.0 (4-18)	4.0 (0-4)
E. coli	ST167 Cluster 2	blaNDM-5	10	59	10.0 (0-61)	30.0 (7-59)	24.0 (3-61)	9.0 (0-28)
E. coli	ST167 Cluster 3†	blaNDM-5	275	10	9.0 (0-72)	9.0 (0-72)	6.0 (0-69)	1.0 (0-30)
E. coli	ST361	blaNDM-5	34	21	5.0 (0-38)	5.0 (0-38)	18.0 (1-35)	1.0 (0-4)
E. coli	ST410	blaNDM-5	27	2	6.0 (0-66)	8.0 (0-66)	3.0 (0-50)	3.0 (3-3)
E. coli	ST617	blaNDM-5	24	14	4.0 (0-39)	7.0 (0-38)	3.0 (0-39)	1.0 (0-28)
K. pneumoniae	ST11	blaNDM-5	1	17	3.0 (0-10)	N/A	3.0 (0-6)	3.0 (0-10)
K. pneumoniae	ST307	blaNDM-5	5	5	2.0 (0-8)	2.5 (1-6)	2.0 (0-8)	1.0 (0-4)
E. cloacae	ST171	blaNDM-7	5	36	5.0 (0-28)	9.5 (1-14)	7.0 (1-23)	5.0 (0-28)
*No two isolates were collected from the same region.
†One human isolate belongs to ST12266.
